# Supplementary material for: Prevalence and Variability of Helicobacter pylori Clarithromycin Resistance Mutations in Pediatric Patients in Poland: A Genotypic Analysis Using the Bosphore Genotyping Kit
Source: Antibiotics (Basel). 2025 Mar 31;14(4):352. doi: 10.3390/antibiotics14040352 (PMC12024284; doi:10.3390/antibiotics14040352)
Supplement: Supplementary file 1 [file antibiotics-14-00352-s001.zip]

Archive with 1 entries (1 files):
- antibiotics-3534140-supplementary.pdf
